# Supplementary material for: Long non-coding RNA FAM83H-AS1 acts as a potential oncogenic driver in human ovarian cancer
Source: J Ovarian Res. 2021 Jan 7;14:6. doi: 10.1186/s13048-020-00756-y (PMC7792319; doi:10.1186/s13048-020-00756-y)
Supplement: Supplementary file 1 — Additional file 1: Table S1. The sample numbers in each cancer type. [file 13048_2020_756_MOESM1_ESM.xlsx]

## Sheet: Sheet1
Table S1. The sample numbers in each cancer type.
Cancer type	Cancer samples	Normal samples
BLCA	Num(T)=411	Num(N)=19
BRCA	Num(T)=1104	Num(N)=113
CESC	Num(T)=306	Num(N)=3
CHOL	Num(T)=36	Num(N)=9
COAD	Num(T)=471	Num(N)=41
ESCA	Num(T)=162	Num(N)=11
HNSC	Num(T)=502	Num(N)=44
LUSC	Num(T)=501	Num(N)=49
LIHC	Num(T)=374	Num(N)=50
LUAD	Num(T)=526	Num(N)=59
KIRP	Num(T)=289	Num(N)=32
PRAD	Num(T)=499	Num(N)=52
READ	Num(T)=167	Num(N)=10
SKCM	Num(T)=471	Num(N)=1
STAD	Num(T)=375	Num(N)=32
PAAD	Num(T)=178	Num(N)=4
THYM	Num(T)=119	Num(N)=2
OV	Num(T)=426	Num(N)=88
Pan-cancer	Num(T)=10327	Num(N)=730
